# Supplementary material for: Gas Plasma-Induced Oxidative Transformation of Glucose
Source: Biomedicines. 2025 Nov 20;13(11):2833. doi: 10.3390/biomedicines13112833 (PMC12650470; doi:10.3390/biomedicines13112833)
Supplement: Supplementary file 1 [file biomedicines-13-02833-s001.zip]

Archive with 1 entries (1 files):
- biomedicines-3949151-supplementary.pdf
